# Supplementary material for: ACTL6A protects gastric cancer cells against ferroptosis through induction of glutathione synthesis
Source: Nat Commun. 2023 Jul 13;14:4193. doi: 10.1038/s41467-023-39901-8 (PMC10345109; doi:10.1038/s41467-023-39901-8)
Supplement: Supplementary file 5 — Supplementary Data 1 [file 41467_2023_39901_MOESM5_ESM.xlsx]

## Sheet: Sheet1
Supplementary Data 1. Correlation between expression of ACTL6A-GCLC axis and clinicopathological features of gastric cancer patients.
	ACTL6A expression				GCLC expression
Variable	Low	High	p value a		Low	High	p value a
Gender			0.676				0.402
Male	70	59			65	64
Female	28	27			24	31
age			0.736				0.36
<59 years	33	31			28	36
≥59 years	65	55			61	59
Histological grade			0.087				0.128
G1	0	5			2	3
G2	19	12			21	10
G3	72	62			60	74
G4	7	7			6	8
pT status			0.557				0.755
T1	3	1			3	1
T2	7	8			8	7
T3	55	54			52	57
T4	33	23			26	30
pN status			0.562				0.296
N0	27	17			26	18
N1	14	17			14	17
N2	21	20			21	20
N3	36	32			28	40
pM status			0.417				0.324
M0	92	78			84	86
M1	6	8			5	9
Clinical stage			0.451				0.578
I	6	2			5	3
II	30	31			32	29
III	56	45			47	54
IV	6	8			5	9
Tumor location			0.977				0.578
Antrum	48	41			41	48
Corpus	26	22			24	24
Fundus	20	20			22	18
Whole stomach	4	3			2	5
Pathological type			0.613				0.106
Adenocarcinoma b	78	65			75	68
SRC carcinoma c	13	16			9	20
Others d	7	5			5	7
NOTE: All data are no. of patients. a p values were calculated in SPSS16.0 using a two-sided Pearson Chi-Square Test (Fisher's Exact Test was used when >20% cells have expected count less than 5). p values <0.05 were considered to indicate statistical significance. b Adenocarcinoma includes papillary adenocarcinoma, tubular adenocarcinoma and mucinous adenocarcinoma. c SRC carcinoma, signet-ring …
