# Supplementary material for: ACTL6A protects gastric cancer cells against ferroptosis through induction of glutathione synthesis
Source: Nat Commun. 2023 Jul 13;14:4193. doi: 10.1038/s41467-023-39901-8 (PMC10345109; doi:10.1038/s41467-023-39901-8)
Supplement: Supplementary file 6 — Source Data [file 41467_2023_39901_MOESM6_ESM.xlsx]

## Sheet: Fig. 1a-c
Fig. 1a				Fig. 1b				Fig. 1c
GSE13911				GSE27342				GSE13861
Normal	Gastric Cancer			Normal	Gastric Cancer			Normal	Gastric Cancer
0.978992	1.95136			1.42509	1.72938			0.933696	1.0696
0.925414	1.19975			0.524178	1.25839			1.00156	1.02423
0.575721	1.43737			0.963341	1.85853			1.08161	1.10966
0.87519	1.1044			0.982578	0.740201			1.00039	1.06334
0.999465	1.39707			0.662099	1.93394			0.994672	1.03035
0.918924	1.95947			1.55962	1.02146			0.968954	1.0725
1.10963	1.1399			0.719421	1.05966			0.98224	1.14055
1.09042	1.1676			0.733119	2.13992			1.03916	1.24123
1.09686	1.01205			0.230087	1.22957			1.03025	1.09736
0.966055	0.951593			0.64788	1.74636			0.98439	1.05254
0.925196	4.06607			1.25834	1.81431			0.982285	1.11036
1.27559	1.87269			1.65752	2.07771			1.03687	1.00633
0.995762	3.16144			0.866295	0.763581			1.01017	1.03365
1.08083	1.15515			1.38002	0.959138			0.876687	0.685994
1.14216	1.61395			0.237864	2.59652			0.991293	1.06351
1.03013	1.53376			3.07603	2.46317			1.05229	1.07278
1.26814	1.9569			1.02765	1.42472			0.979649	1.1209
1.23882	1.53568			3.27632	1.26175			1.03072	1.12895
1.01493	1.68796			1.30377	7.76314			1.02311	1.01926
0.939005	1.65773			2.20187	1.00062				1.07603
0.859291	1.62898			2.16849	0.677712				1.17946
0.949546	2.44005			0.491068	2.24255				1.0151
1.22109	1.54343			0.628795	1.23008				0.829199
1.1176	1.25472			0.916581	0.926519				1.179
0.782453	1.14582			0.952334	1.11402				1.08794
1.04268	0.912477			0.701366	2.17185				1.10556
0.700693	1.32681			0.590226	0.916899				1.12407
0.865564	1.95916			0.922061	2.76933				0.99039
0.939919	1.41071			0.594171	0.169781				1.14023
0.781756	2.53401			0.32604	1.22157				1.07808
1.29218	1.99614			0.52345	2.37324				1.00591
	1.12805			1.32381	1.43098				1.09027
	0.778228			0.998097	0.989713				1.43334
	1.19679			1.10581	1.14098				1.08204
	1.84159			1.22327	0.277336				1.15633
	1.05448			1.91362	0.216207				1.10986
	1.8108			1.37223	2.08437				1.02875
	2.04484			0.897296	1.61321				1.00239
				0.0370608	0.931953				1.01548
				1.07381	1.98893				1.09846
				0.91578	1.4792				1.07555
				0.645833	1.02776				1.04324
				0.66599	1.55449				1.09805
				0.933238	1.33875				1.12924
				0.758159	3.00636				1.22983
				0.657739	1.79504				1.16106
				1.16324	0.894136				1.03964
				1.17485	1.7375				1.09152
				1.11044	1.05787				1.03231
				0.941663	1.9782				1.1429
				1.03209	2.55249				1.15338
				1.01308	1.00895				1.00351
				0.587256	1.93876				1.0746
				1.01525	2.54978				0.956939
				0.834872	1.90915				1.2147
				0.774323	1.19983				1.19526
				1.02092	1.33405				1.13402
				0.325566	1.84439				1.10206
				0.866854	1.6462				1.04267
				1.19161	2.09192				1.1211
				2.29509	5.71567				1.20682
				1.50245	1.65794				1.00567
				1.14154	0.748447				1.19526
				2.12321	0.819565				1.19626
				0.576581	0.0310016				1.06242
				0.785446	0.748722				1.04428
				3.33487	1.24517				0.976936
				0.576472	0.234529				1.11481
				0.646361	0.472896				1.09643
				0.356574	0.336943				1.07216
				0.273215	0.94734				1.01485
				0.18936	1.5221
				0.568631	1.00735
				0.573629	1.70584
				1.12166	0.00312702
				0.0212502	2.27938
				0.369806	0.456382
				0.592209	1.88833
				0.788622	4.16323
				1.04159	1.71791

## Sheet: Fig. 1d
Case number
1	-1.59363	-1.6045	-1.6412
2	-1.08927	-1.10543	-1.06047
3	0.568093	0.692178	0.703745
4	0.77484	0.75643	0.752489
5	1.0229	1.06346	1.09662
6	1.3989	1.47704	1.22582
7	1.76322	1.68643	1.70948
8	2.2597	2.0617	2.22214
9	2.20852	2.14672	2.26981
10	2.49519	3.07241	3.09429
11	3.65764	3.352	3.68654
12	4.73283	4.54114	4.61307
13	5.20594	5.17884	5.26976
14	5.33342	5.29644	5.27129
15	5.4165	5.14788	5.70469
16	5.42794	5.2456	5.62037
17	6.22323	6.07067	6.4253
18	6.81982	6.68496	6.60456
19	7.018	7.11866	6.97295
20	8.73166	8.17334	9.13556
21	11.6443	10.3054	6.97169

## Sheet: Fig. 1e
TIME(H)	scrambled			shACTL6A-1			shACTL6A-2				expriment1
	experiment1	experiment2	experiment3	experiment1	experiment2	experiment3	experiment1	experiment2	experiment3		TIME(H)	scrambled			shACTL6A-1			shACTL6A-2
0	0.835896	1.14898	1.01513	0.940172	1.08982	1.09961	0.777207	1.33814	0.884649			sample1	sample2	sample3	sample1	sample2	sample3	sample1	sample2	sample3
12	1.4032	2.06647	1.73196	1.40512	1.55076	1.69421	0.93876	1.81156	1.00305		0	0.847882	0.836098	0.823707	0.745107	0.903762	1.17165	0.974608	0.678145	0.678869
24	2.13993	2.88242	2.63571	1.85614	1.98543	2.28289	1.14349	1.96037	1.27959		12	1.35726	1.42211	1.43024	1.22658	1.24447	1.7443	1.10821	0.902056	0.806013
36	3.07738	4.16774	3.81859	2.44111	2.58019	2.91484	1.39538	2.293	1.55321		24	2.07566	2.20702	2.13711	1.56329	1.70323	2.30192	1.36112	1.08308	0.986261
48	4.28135	5.44265	5.20541	3.12037	3.26189	3.67361	1.56571	2.54103	1.74863		36	3.01959	3.11442	3.09814	2.09648	2.2075	3.01935	1.68829	1.3161	1.18174
60	5.48117	6.56868	6.27328	3.74132	3.93181	4.33391	1.78411	2.91041	2.09284		48	4.17678	4.3624	4.30489	2.64823	2.8905	3.82237	1.85008	1.49353	1.35352
72	6.43692	7.1726	7.07241	4.29628	4.4714	4.80396	2.09188	3.44164	2.48624		60	5.28319	5.55095	5.60938	3.18583	3.52772	4.51041	2.09363	1.69313	1.56557
84	6.86833	7.43764	7.34672	4.67281	4.87761	5.15435	2.46291	3.95847	2.94933		72	6.25165	6.54073	6.51839	3.63714	4.08851	5.1632	2.49612	1.99505	1.78446
											84	6.72194	6.95504	6.92802	4.00523	4.36635	5.64686	2.87728	2.35777	2.15367
											expriment2
											TIME(H)	scrambled			shACTL6A-1			shACTL6A-2
												sample1	sample2	sample3	sample1	sample2	sample3	sample1	sample2	sample3
											0	0.908818	1.1655	1.37261	1.17165	1.15497	0.942842	1.45817	1.49973	1.05653
											12	1.65691	2.09094	2.45155	1.7443	1.56513	1.34286	1.84964	2.35658	1.22846
											24	2.43859	2.74164	3.46703	2.30192	1.95513	1.69923	2.22046	2.1376	1.52306
											36	3.52344	4.02523	4.95454	3.01935	2.48717	2.23405	2.65545	2.42398	1.79957
											48	4.76855	5.31686	6.24254	3.82237	3.05704	2.90625	2.99864	2.59589	2.02856
											60	6.01285	6.51688	7.1763	4.51041	3.77585	3.50918	3.46225	2.88592	2.38304
											72	6.83261	7.13739	7.5478	5.1632	4.16712	4.08388	4.11095	3.39596	2.81801
											84	7.24787	7.4258	7.63925	5.64686	4.52604	4.45993	4.6679	3.96384	3.24366
											expriment3
											TIME(H)	scrambled			shACTL6A-1			shACTL6A-2
												sample1	sample2	sample3	sample1	sample2	sample3	sample1	sample2	sample3
											0	0.918507	1.10048	1.0264	1.09224	0.723445	1.48314	0.928132	0.882085	0.84373
											12	1.47004	1.93829	1.78756	1.64945	1.11929	2.3139	1.01358	0.994463	1.00111
											24	2.22655	3.00213	2.67846	2.17708	1.52962	3.14197	1.31461	1.23557	1.28859
											36	3.2921	4.32713	3.83655	2.73528	1.92102	4.08822	1.60993	1.48057	1.56913
											48	4.59679	5.85072	5.16872	3.56093	2.48617	4.97371	1.86712	1.62913	1.74964
											60	5.71554	6.8468	6.2575	4.20588	2.92185	5.87398	2.21993	1.97216	2.08642
											72	6.66002	7.47078	7.08643	4.71145	3.2974	6.40303	2.61332	2.32983	2.51558
											84	7.04179	7.58605	7.41231	5.02832	3.58615	6.8486	3.09211	2.76284	2.99303

## Sheet: Fig. 1f
TIME(H)	Vector			ACTL6A					experiment1
	experiment1	experiment2	experiment3	experiment1	experiment2	experiment3			TIME(H)	Vector			ACTL6A
0	0.816071	1.07966	1.10427	0.736246	1.19514	1.06861				sample1	sample2	sample3	sample1	sample2	sample3
12	1.59616	1.33289	1.56181	1.22108	1.96377	1.88168			0	0.831746	0.768276	0.848191	0.893789	0.615173	0.699776
24	2.11223	2.26572	1.90616	1.78038	2.75283	2.72942			12	1.91274	2.00797	0.86776	1.40811	1.04422	1.2109
36	2.77406	2.9377	2.66837	2.54694	3.85936	3.84865			24	2.63996	2.42353	1.2732	1.99584	1.60479	1.74051
48	3.25786	3.66773	3.19948	3.4558	4.98038	5.06527			36	3.5552	2.98164	1.78534	2.84913	2.23007	2.56163
60	3.8735	4.44083	3.9384	4.40911	5.98797	6.0525			48	4.28559	3.31605	2.17195	3.93036	2.97564	3.4614
72	4.39166	5.19926	4.37524	5.92657	6.53912	6.60031			60	5.09958	3.89955	2.62136	4.87865	3.87467	4.474
84	4.86068	5.42578	4.90503	7.11127	6.78491	6.84246			72	5.58781	4.42656	3.16062	5.77664	5.68313	6.31994
									84	6.03815	4.89345	3.65043	7.10646	6.68646	7.54089
									experiment2
									TIME(H)	Vector			ACTL6A
										sample1	sample2	sample3	sample1	sample2	sample3
									0	1.35724	1.0697	0.812032	1.14893	0.991476	1.44503
									12	1.32807	1.52067	1.14993	2.0396	2.02905	1.82267
									24	2.49038	2.57233	1.73446	2.94031	2.67773	2.64046
									36	3.18025	3.32096	2.31189	4.12642	3.74978	3.70187
									48	3.93826	4.19363	2.87131	5.29189	4.87338	4.77588
									60	4.77057	5.03615	3.51578	6.33827	5.82505	5.8006
									72	5.69209	5.62516	4.28055	6.78109	6.38442	6.45184
									84	6.08009	5.24255	4.95468	6.92581	6.69831	6.7306
									experiment3
									TIME(H)	Vector			ACTL6A
										sample1	sample2	sample3	sample1	sample2	sample3
									0	1.57722	0.935495	0.800106	1.00953	1.21781	0.97849
									12	2.24256	1.31297	1.12988	1.72693	2.18239	1.73571
									24	2.21021	1.91472	1.59354	2.58747	3.08346	2.51734
									36	3.15055	2.61081	2.24375	3.58192	4.31108	3.65296
									48	3.81206	3.19229	2.59409	4.78806	5.53273	4.87502
									60	4.6794	3.92504	3.21075	5.78661	6.43178	5.9391
									72	5.14462	4.33772	3.64336	6.46592	6.85136	6.48364
									84	5.49631	5.02566	4.19311	6.76783	7.01495	6.74462

## Sheet: Fig. 1g
	scrambled	shACTL6A-1	shACTL6A-2				scrambled	shACTL6A-1	shACTL6A-2
experiment1	1	0.136763	0.097886		experiment1	sample1	1.1554	0.15	0.113
experiment2	0.893	0.237302	0.228026			sample2	0.9541	0.134	0.097
experiment3	1.107	0.202622	0.0170126			sample3	0.8905	0.127	0.083
					experiment2	sample1	0.969	0.259	0.239
						sample2	0.9087	0.229	0.229
						sample3	0.801	0.223	0.216
					experiment3	sample1	1.1815	0.225	0.018
						sample2	1.0811	0.193	0.018
						sample3	1.0571	0.192	0.015

## Sheet: Fig. 1h
	SNU638						SNU668
		scrambled	shACTL6A-1	shACTL6A-2				scrambled	shACTL6A-1	shACTL6A-2
	experiment1	1.11	0.28	0.27			experiment1	1.08	0.18	0.17
	experiment2	1.03	0.31	0.25			experiment2	1.03	0.23	0.17
	experiment3	0.86	0.35	0.2			experiment3	0.89	0.17	0.2
	SNU638						SNU668
		scrambled	shACTL6A-1	shACTL6A-2				scrambled	shACTL6A-1	shACTL6A-2
experiment1	sample1	1.17	0.34	0.28		experiment1	sample1	1.07	0.2	0.15
	sample2	1.15	0.29	0.34			sample2	1.01	0.18	0.14
	sample3	1.02	0.2	0.19			sample3	1.17	0.17	0.23
experiment2	sample1	1.08	0.39	0.31		experiment2	sample1	0.95	0.32	0.26
	sample2	1.01	0.26	0.18			sample2	1.01	0.11	0.13
	sample3	1	0.27	0.25			sample3	1.13	0.25	0.11
experiment3	sample1	0.9	0.46	0.2		experiment3	sample1	0.88	0.24	0.16
	sample2	0.88	0.34	0.17			sample2	1.02	0.17	0.19
	sample3	0.8	0.25	0.23			sample3	0.78	0.09	0.24

## Sheet: Fig. 1i
	scrambled	shACTL6A
	56	55
	72	36
	75	38
	48	34
	50	37
	55	38
	54	37
	67	33

## Sheet: Fig. 1k
		scrambled					shACTL6A
	0	12.996	6.29693	6.12912	24.313	23.7364	8.06501	10.7647	6.92452	7.52875	8.86559
	5	50.2392	11.83	15.8112	17.8589	16.184	6.58207	8.76096	11.264	10.4272	14.9343
	10	52.6046	16.6688	23.3714	32.8345	55.7009	4.49946	6.99876	21.9298	8.427	25.1212
	15	118.75	45.7438	127.405	73.0361	134.67	11.5317	29.6595	56.2247	11.4375	40
	20	126.116	141.5	83.8565	96.36	294.616	88	50	36	50	35
	23	185.116	220.5	115.144	145.36	353.616	109	67	79	82	56
	26	253.116	288.5	183.143	213.36	475.616	125	101	101	111	68
	28	298.116	318.5	213.143	243.36	551.616	160	111.63	79.024	128	74

## Sheet: Fig. 1l
	scrambled	shACTL6A
	0.437	0.12
	0.321	0.14
	0.321	0.074
	0.229	0.046
	0.21	0.02

## Sheet: Fig. 2a
		NES
	KEGG_PENTOSE_PHOSPHATE_PATHWAY	1.32
	KEGG_ONE_CARBON_POOL_BY_FOLATE	1.34
	KEGG_EPITHELIAL_CELL_SIGNALING	1.35
	KEGG_THYROID_CANCER	1.38
	KEGG_GLIOMA	1.44
	KEGG_SNARE_INTERACTIONS_IN_VES	1.44
	KEGG_ALDOSTERONE_REGULATED_SOD	1.5
	KEGG_NEUROTROPHIN_SIGNALING_PA	1.51
	KEGG_GLUTATHIONE_METABOLISM	1.51
	KEGG_ADIPOCYTOKINE_SIGNALING_P	1.54

[truncated: 95 more sheets: Fig. 2e, Fig. 2f, Fig. 2g, Fig. 2h, Fig. 2i, Fig. 2j, Fig. 2m, Fig. 2n, Fig. 3a, Fig. 3b, Fig. 3c, Fig. 3d, Fig. 3e, Fig. 3f, Fig. 3g, Fig. 3h, Fig. 3i, Fig. 4b, Fig. 4c, Fig. 4d …]
